# Supplementary material for: Comparing the Immunogenicity and Protective Effects of Three MERS-CoV Inactivation Methods in Mice
Source: Vaccines (Basel). 2022 Oct 31;10(11):1843. doi: 10.3390/vaccines10111843 (PMC9693512; doi:10.3390/vaccines10111843)
Supplement: Supplementary file 1 [file vaccines-10-01843-s001.zip]

Archive with 1 entries (1 files):
- vaccines-1940301-supplementary.pdf
